# Supplementary material for: Association between Severity of MERS-CoV Infection and Incubation Period
Source: Emerg Infect Dis. 2016 Mar;22(3):526–8. doi: 10.3201/eid2203.151437 (PMC4766874; doi:10.3201/eid2203.151437)
Supplement: Supplementary file 1 — Technical Appendix 1. Data for patients infected with Middle East respiratory syndrome coronavirus, South Korea, 2015. [file 15-1437-Techapp-s1.xlsx]

## Sheet: data
Technical Appendix 1. Data for patients infected with Middle East respiratory syndrome coronavirus, South Korea, 2015
Case No.	IncP_min	IncP_max	Age	sex_status	missing_exposure	Death_status	onset_confirm
2	0	15	63	0	0	0	1
3	4	4	76	1	0	1	1
4	9	9	46	0	0	0	1
5	8	8	50	1	0	0	1
6	7	9	71	1	0	1	4
7	9	10	28	0	0	0	2
8	8	11	46	0	0	0	6
9	10	12	56	1	0	0	2
10	3	3	44	1	0	0	10
11	3	5	79	0	0	0	9
12	4	6	49	0	0	0	8
13	4	6	49	1	0	0	8
14	4	6	35	1	0	0	9
15	5	7	35	1	0	0	8
16	3	5	40	1	0	0	11
17	6	7	45	1	0	0	9
18	4	5	77	0	0	0	11
19	11	12	60	1	0	0	4
20	6	8	40	1	0	0	9
21	6	8	59	0	0	0	9
22	10	12	39	0	0	0	5
23	1	3	73	1	0	1	1
24	1	3	78	1	0	1	1
25	8	10	57	0	0	1	7
26	4	6	43	1	0	0	12
27	15	17	55	1	0	0	1
28	12	14	58	1	0	1	4
29	7	9	77	0	0	0	9
30	2	8	60	1	0	0	3
31	2	4	69	1	0	1	3
32	8	8	54	1	0	0	12
33	6	6	47	1	0	0	14
34	3	5	25	0	0	0	15
36	2	4	82	1	0	1	3
37	0	6	45	1	0	0	16
38	0	12	49	1	0	1	10
39	5	13	62	1	0	0	3
40	0	0	24	1	0	0	14
41	8	8	70	0	0	0	1
42	5	6	54	0	0	1	11
43	0	21	24	0	1	0	8
44	4	14	51	0	0	0	5
45	2	4	65	1	0	1	5
46	5	5	56	1	0	0	5
47	6	6	68	0	0	1	4
48	3	3	39	1	0	0	6
49	4	4	75	1	0	0	6
50	3	3	81	0	0	1	7
51	12	21	72	0	0	1	4
52	3	8	54	0	0	0	6
53	1	3	51	1	0	0	8
54	6	12	63	0	0	0	3
55	2	4	36	1	0	0	7
56	1	7	45	1	0	0	4
57	7	7	57	1	0	0	3
58	6	6	55	1	0	0	4
59	9	9	44	1	0	0	1
60	8	8	37	0	0	0	2
62	2	3	32	1	0	0	7
63	5	6	58	0	0	0	3
64	6	8	75	1	0	1	2
65	8	8	55	0	0	0	3
66	5	8	42	0	0	0	3
67	5	5	16	1	0	0	6
68	5	5	55	0	0	0	6
69	3	3	57	1	0	0	8
70	9	10	59	1	0	0	1
71	0	21	40	0	1	0	NA
72	7	7	56	1	0	0	4
73	10	10	65	0	0	0	1
75	8	11	63	0	0	0	2
76	8	9	75	0	0	1	2
77	7	8	63	1	0	1	3
78	4	5	41	0	0	0	6
79	7	9	24	0	0	0	2
81	4	4	62	1	0	1	6
82	6	8	83	0	0	1	2
83	0	21	65	1	1	1	NA
84	8	11	80	1	0	1	2
85	0	21	66	0	1	0	NA
86	5	9	76	0	0	0	4
87	0	21	78	0	1	1	NA
88	10	10	47	1	0	0	1
89	6	6	59	1	0	0	5
90	10	10	62	1	0	1	2
91	0	21	49	1	1	0	2
92	13	13	27	1	0	0	0
93	9	10	64	0	0	0	1
94	5	6	71	1	0	0	6
95	0	21	76	1	1	0	2
96	10	10	42	0	0	0	3
97	9	9	46	1	0	0	4
98	6	6	58	1	0	1	7
99	3	3	48	1	0	0	10
100	5	5	32	0	0	0	8
101	5	6	84	1	0	1	8
102	4	8	48	0	0	0	5
103	10	10	66	1	0	0	3
104	10	10	55	1	0	1	3
105	0	21	63	1	1	0	NA
106	8	10	60	0	0	0	2
107	0	21	64	0	1	0	3
108	0	21	32	0	1	0	NA
109	0	21	39	0	1	0	NA
110	5	5	57	0	0	0	8
111	8	8	43	0	0	0	6
112	3	3	63	1	0	1	11
113	0	21	64	1	1	0	NA
114	3	5	46	1	0	0	9
115	9	9	77	0	0	0	5
116	4	4	56	0	0	0	10
117	10	12	25	0	0	0	2
118	0	21	67	0	1	1	NA
120	0	21	75	1	1	1	NA
121	0	21	77	1	1	0	NA
122	0	21	55	0	1	0	NA
123	0	21	65	1	1	1	NA
124	0	21	36	1	1	0	NA
125	0	21	56	1	1	0	NA
126	0	21	70	0	1	0	NA
127	0	21	76	0	1	0	NA
128	0	21	87	1	1	1	NA
130	0	21	65	0	1	0	NA
131	0	21	59	1	1	0	NA
132	0	21	55	1	1	0	NA
133	0	21	70	1	1	1	NA
134	0	21	67	0	1	0	NA
136	0	21	67	1	1	0	NA
137	4	6	55	1	0	0	10
138	0	21	37	1	1	0	NA
139	0	21	64	0	1	0	NA
140	0	21	80	0	1	1	NA
141	0	21	42	1	1	0	NA
142	0	21	31	1	1	0	NA
143	5	8	31	1	0	0	11
144	0	21	71	1	1	0	NA
145	0	21	37	1	1	0	NA
147	0	21	46	0	1	0	NA
148	0	21	39	0	1	0	NA
149	0	21	84	0	1	0	NA
150	0	21	44	1	1	0	NA
151	0	21	38	0	1	0	NA
153	0	21	61	0	1	0	NA
154	0	21	52	1	1	0	NA
155	0	21	42	0	1	0	NA
156	0	21	66	1	1	0	NA
157	0	21	60	1	1	1	NA
158	0	21	50	1	1	0	NA
159	0	21	49	1	1	0	NA
160	0	21	31	1	1	0	NA
161	0	21	79	0	1	0	NA
162	0	21	33	1	1	0	NA
164	0	21	35	0	1	0	NA
166	0	21	62	1	1	0	NA
167	0	21	53	1	1	0	NA
168	0	21	36	1	1	0	NA
169	0	21	34	1	1	0	NA
170	10	10	77	1	0	0	5
171	11	13	60	0	0	0	10
173	5	5	70	0	0	1	12
174	0	21	75	1	1	0	NA
175	12	27	74	1	0	0	1
177	0	21	50	0	1	1	NA
178	10	18	29	1	0	0	7
179	0	21	54	0	1	0	NA
180	7	11	55	1	0	0	5
181	8	12	26	1	0	0	2
182	0	21	27	0	1	0	NA
183	0	21	24	0	1	0	NA
184	0	21	24	0	1	0	NA

## Sheet: data dictionary
Data dictionary for data_mers.csv
This data file contains information on 170 human cases of laboratory-confirmed MERS-CoV infection in South Korea in 2015.
Variable name	Description
Case No.	Case identifier number
IncP_min/IncP_Max	The lower & upper bound of the incubation, i.e., delay (in days) from exposure to symptom onset
Age	Age of each case, in years
Sex_status	0-female; 1-male
Missing_exposure	0-exposure dates given; 1-exposure dates missing
Death_status	0-alive; 1-dead
Onset_confirm	delay (in days) from symptom onset to laboratory confirmed infection
